# Supplementary material for: Network-based identification of key master regulators associated with an immune-silent cancer phenotype
Source: Brief Bioinform. 2021 May 13;22(6):bbab168. doi: 10.1093/bib/bbab168 (PMC8574720; doi:10.1093/bib/bbab168)
Supplement: final_diff_bbab168 [file final_diff_bbab168.zip]

Archive with 1 entries (1 files):
- final_diff_bbab168.pdf
